# Supplementary material for: Prevalence of Germline Mutations in Cancer Predisposition Genes in Patients with Pancreatic Cancer or Suspected Related Hereditary Syndromes: Historical Prospective Analysis
Source: Cancers (Basel). 2023 Mar 20;15(6):1852. doi: 10.3390/cancers15061852 (PMC10047356; doi:10.3390/cancers15061852)
Supplement: Supplementary file 1 [file cancers-15-01852-s001.zip]

Archive with 1 entries (1 files):
- cancers-2214861-supplementary.pdf
